# Supplementary material for: Too many tags spoil the metadata: investigating the knowledge management of scientific research with semantic web technologies
Source: J Cheminform. 2019 Mar 21;11:23. doi: 10.1186/s13321-019-0345-8 (PMC6427892; doi:10.1186/s13321-019-0345-8)
Supplement: Supplementary file 1 — Additional file 1. A file describing how to access the focus groups questions and transcripts. [file 13321_2019_345_MOESM1_ESM.txt]

The work conducted for this paper was part of my PhD thesis.

The full thesis can be found here: https://eprints.soton.ac.uk/421045/1/Final_Thesis.pdf

Appendix H (Pages 203-206) detail the beginning transcript for the Focus Groups which lays out what the participants were told about the study and what questions they were asked. 

For the full anonymised transcripts of the focus groups, these can be found in pure: doi:10.5258/SOTON/D0384 in the file SoftwareEvaluationTranscriptsAnonymised.pdf.

This study was applied for under ethics application ERGO/FPSE/30211 with the following
documents:
• Ethics Form
• Participant Information Sheet
• Data Protection Plan
• Risk Assessment Form
• Consent Form
